# Supplementary material for: Genome-Wide Identification of CONSTANS-like (COL) Gene Family and the Potential Function of ApCOL08 Under Salt Stress in Andrographis paniculata
Source: Int J Mol Sci. 2025 Jan 16;26(2):724. doi: 10.3390/ijms26020724 (PMC11765704; doi:10.3390/ijms26020724)
Supplement: Supplementary file 1 [file ijms-26-00724-s001.zip › ijms-3404078-SM tables.xlsx]

## Sheet: S1
Table S1. Information of 9 COL genes identified in A. paniculata.
NO.	Chromosome	Gene ID	Name	classification	Start	End	Strand	Gene length (bp)	MW (kDa)	pI	exon number	protein length (aa)	predicted subcellular localization	Domain
														BBOX1		BBOX2		CCT
														Start	End	Start	End	Start	End
1	Ap1	CXN00019358	ApCOL01	II	14151895	14153222	+	1327	39.1374	5.5	4	264	Nucleus	1	42	43	90	298	341
2	Ap1	CXN00016323	ApCOL02	II	14360382	14362610	+	2228	43.2557	5.1	4	247	Chloroplast	1	43	44	85	338	381
3	Ap2	CXN00002171	ApCOL03	I	2583854	2588921	+	5067	35.3187	5.84	2	326	Nucleus	15	62			247	290
4	Ap2	CXN00012269	ApCOL04	II	7861512	7865685	-	4173	46.3618	6.24	5	260	Nucleus	2	42	43	90	364	407
5	Ap2	CXN00007803	ApCOL05	II	11890053	11894106	+	4053	47.5127	5.1	6	204	Nucleus	40	82	83	130	363	406
6	Ap13	CXN00005866	ApCOL06	I	9963817	9965172	-	1355	36.4555	5.2	7	352	Nucleus	3	45	46	92	268	311
7	Ap15	CXN00017383	ApCOL07	I	5040783	5041995	-	1212	41.8743	6.81	2	207	Chloroplast	48	89	90	137	309	352
8	Ap19	CXN00004299	ApCOL08	III	183317	184853	-	1536	48.4101	5.42	3	211	Nucleus	17	64			382	424
9	Ap21	CXN00005183	ApCOL09	III	5221331	5222956	+	1625	40.9849	5.95	2	238	Nucleus	18	65			307	350

## Sheet: S2
Table S2. Number of COL proteins and genome feature analysis.
Species	Number of COLs	Genome size	References
Arabidopsis thaliana	17	119.1 Mb	Kinmonth‐Schultz et al., 2016. https://doi.org/10.1111/nph.13883
Glycine max	26	978.4 Mb	Somers et al., 2014. https://doi.org/10.1371/journal.pone.0085754
Sesamum indicum	15	274.9 Mb	López et al., 2023. https://doi.org/10.1007/s40626-023-00290-4
Solanum lycopersicum	15	827.4 Mb	Yang et al., 2020b. https://doi.org/10.1016/j.plantsci.2020.110653
Vitis vinifera	12	494.9 Mb	Wang et al., 2018. https://doi.org/10.1007/s00344-018-9878-8
Oryza sativa	16	385.7 Mb	Wu et al., 2017. https://doi.org/10.1016/j.plantsci.2017.04.004
Zea mays	19	2.2 Gb	Song et al., 2018. https://doi.org/10.1016/j.gene.2018.06.032

## Sheet: S3
Table S3. Cis-regulatory elements in the promoter region of the ApCOL genes.
Name	Start	End	Type
ApCOL03	1814	1861	Auxin-response
ApCOL06	295	342	Auxin-response
ApCOL06	1694	1740	Auxin-response
ApCOL06	1709	1755	Auxin-response
ApCOL02	1156	1202	Auxin-response
ApCOL02	1880	1926	Auxin-response
ApCOL02	1197	1244	Auxin-response
ApCOL07	1759	1807	Auxin-response
ApCOL01	1166	1213	Auxin-response
ApCOL03	1537	1582	ABA-response
ApCOL03	1788	1833	ABA-response
ApCOL03	1895	1944	ABA-response
ApCOL03	1897	1943	ABA-response
ApCOL03	1898	1943	ABA-response
ApCOL06	1632	1681	ABA-response
ApCOL05	1764	1809	ABA-response
ApCOL05	1955	2000	ABA-response
ApCOL02	1288	1334	ABA-response
ApCOL02	1289	1334	ABA-response
ApCOL02	1545	1590	ABA-response
ApCOL02	1595	1640	ABA-response
ApCOL02	1604	1653	ABA-response
ApCOL02	1607	1652	ABA-response
ApCOL02	1646	1693	ABA-response
ApCOL02	1783	1832	ABA-response
ApCOL02	1785	1831	ABA-response
ApCOL02	1786	1831	ABA-response
ApCOL07	18	63	ABA-response
ApCOL07	105	150	ABA-response
ApCOL07	1947	1992	ABA-response
ApCOL07	1963	2012	ABA-response
ApCOL07	1965	2011	ABA-response
ApCOL07	1966	2011	ABA-response
ApCOL01	524	569	ABA-response
ApCOL01	1043	1092	ABA-response
ApCOL03	572	619	Gibberellin-response
ApCOL08	576	623	Gibberellin-response
ApCOL08	706	753	Gibberellin-response
ApCOL06	1511	1558	Gibberellin-response
ApCOL05	181	228	Gibberellin-response
ApCOL05	1799	1846	Gibberellin-response
ApCOL04	902	949	Gibberellin-response
ApCOL02	4	51	Gibberellin-response
ApCOL02	596	643	Gibberellin-response
ApCOL07	353	400	Gibberellin-response
ApCOL01	1862	1909	Gibberellin-response
ApCOL03	62	107	MeJA-response
ApCOL03	384	429	MeJA-response
ApCOL03	485	530	MeJA-response
ApCOL03	1786	1831	MeJA-response
ApCOL03	62	107	MeJA-response
ApCOL03	384	429	MeJA-response
ApCOL03	485	530	MeJA-response
ApCOL03	1786	1831	MeJA-response
ApCOL08	640	685	MeJA-response
ApCOL08	640	685	MeJA-response
ApCOL06	1848	1893	MeJA-response
ApCOL06	1848	1893	MeJA-response
ApCOL05	467	512	MeJA-response
ApCOL05	1766	1811	MeJA-response
ApCOL05	467	512	MeJA-response
ApCOL05	1766	1811	MeJA-response
ApCOL04	1397	1442	MeJA-response
ApCOL04	1397	1442	MeJA-response
ApCOL02	1573	1618	MeJA-response
ApCOL02	1593	1638	MeJA-response
ApCOL02	1573	1618	MeJA-response
ApCOL02	1593	1638	MeJA-response
ApCOL07	107	152	MeJA-response
ApCOL07	1759	1804	MeJA-response
ApCOL07	107	152	MeJA-response
ApCOL07	1759	1804	MeJA-response
ApCOL01	860	905	MeJA-response
ApCOL01	860	905	MeJA-response
ApCOL03	523	572	SA-response
ApCOL08	1058	1107	SA-response
ApCOL09	38	87	SA-response
ApCOL05	1299	1348	SA-response
ApCOL04	1467	1516	SA-response
ApCOL04	1752	1801	SA-response
ApCOL02	509	558	SA-response
ApCOL03	400	446	Light-response
ApCOL03	37	87	Light-response
ApCOL03	853	899	Light-response
ApCOL03	1282	1328	Light-response
ApCOL03	1198	1245	Light-response
ApCOL03	1897	1943	Light-response
ApCOL03	1247	1293	Light-response
ApCOL03	1537	1583	Light-response
ApCOL03	1787	1833	Light-response
ApCOL03	1895	1944	Light-response
ApCOL03	1897	1943	Light-response
ApCOL08	1730	1777	Light-response
ApCOL08	1945	1993	Light-response
ApCOL08	27	73	Light-response
ApCOL08	191	237	Light-response
ApCOL08	195	241	Light-response
ApCOL08	877	923	Light-response
ApCOL08	1085	1131	Light-response
ApCOL08	1089	1135	Light-response
ApCOL08	1194	1240	Light-response
ApCOL08	1198	1244	Light-response
ApCOL08	1936	1982	Light-response
ApCOL08	1962	2008	Light-response
ApCOL08	892	945	Light-response
ApCOL08	1605	1651	Light-response
ApCOL08	311	358	Light-response
ApCOL08	312	358	Light-response
ApCOL08	468	517	Light-response
ApCOL08	1023	1072	Light-response
ApCOL09	73	119	Light-response
ApCOL09	394	440	Light-response
ApCOL09	1869	1915	Light-response
ApCOL09	1873	1919	Light-response
ApCOL09	342	395	Light-response
ApCOL09	1677	1729	Light-response
ApCOL09	212	262	Light-response
ApCOL06	656	702	Light-response
ApCOL06	1108	1158	Light-response
ApCOL06	1480	1526	Light-response
ApCOL06	259	309	Light-response
ApCOL06	36	82	Light-response
ApCOL06	140	186	Light-response
ApCOL05	559	605	Light-response
ApCOL05	1322	1369	Light-response
ApCOL05	1267	1313	Light-response
ApCOL05	1429	1475	Light-response
ApCOL05	1007	1054	Light-response
ApCOL05	1764	1810	Light-response
ApCOL05	1955	2001	Light-response
ApCOL05	999	1047	Light-response
ApCOL05	344	390	Light-response
ApCOL05	1616	1662	Light-response
ApCOL05	1901	1947	Light-response
ApCOL04	784	832	Light-response
ApCOL04	335	381	Light-response
ApCOL04	1341	1387	Light-response
ApCOL04	325	373	Light-response
ApCOL04	724	774	Light-response
ApCOL04	132	179	Light-response
ApCOL04	606	652	Light-response
ApCOL04	725	774	Light-response
ApCOL02	51	101.5	Light-response
ApCOL02	351	397	Light-response
ApCOL02	1288	1334	Light-response
ApCOL02	1544	1590	Light-response
ApCOL02	1592	1642	Light-response
ApCOL02	1594	1640	Light-response
ApCOL02	1606	1652	Light-response
ApCOL02	1783	1832	Light-response
ApCOL02	1785	1831	Light-response
ApCOL02	1288	1334	Light-response
ApCOL02	1785	1831	Light-response
ApCOL02	618	664	Light-response
ApCOL02	1783	1832	Light-response
ApCOL02	1784	1833	Light-response
ApCOL02	561	607	Light-response
ApCOL02	1713	1761	Light-response
ApCOL02	1937	1984	Light-response
ApCOL02	1435	1483	Light-response
ApCOL07	995	1042	Light-response
ApCOL07	1765	1812	Light-response
ApCOL07	1379	1428	Light-response
ApCOL07	599	645	Light-response
ApCOL07	17	63	Light-response
ApCOL07	1946	1992	Light-response
ApCOL07	1965	2011	Light-response
ApCOL07	105	151	Light-response
ApCOL07	1962	2013	Light-response
ApCOL07	1963	2012	Light-response
ApCOL07	1964	2014.5	Light-response
ApCOL07	1965	2011	Light-response
ApCOL07	44	94	Light-response
ApCOL07	1123	1172	Light-response
ApCOL07	1537	1585	Light-response
ApCOL07	1832	1878	Light-response
ApCOL01	524	572	Light-response
ApCOL01	73	123	Light-response
ApCOL01	499	545	Light-response
ApCOL01	524	570	Light-response
ApCOL01	565	615	Light-response
ApCOL01	262	308	Light-response
ApCOL01	1307	1353	Light-response
ApCOL01	1460	1506	Light-response
ApCOL01	1796	1842	Light-response
ApCOL01	21	70	Light-response
ApCOL07	1488	1537	Circadian control
ApCOL05	1079	1128	Cell cycle regulation
ApCOL03	1920	1966	Meristem expression
ApCOL06	169	215	Meristem expression
ApCOL01	1047	1093	Meristem expression
ApCOL06	575	622	Endosperm expression
ApCOL05	1375	1422	Endosperm expression
ApCOL06	474	522	Cell differentiation
ApCOL05	1135	1183.5	Cell differentiation
ApCOL05	1722	1771	Defense and stress
ApCOL04	427	476	Defense and stress
ApCOL01	1881	1930	Defense and stress
ApCOL03	242	288	LT-response
ApCOL03	412	458	LT-response
ApCOL05	1936	1982	LT-response
ApCOL04	1585	1631	LT-response
ApCOL04	1963	2009	LT-response
ApCOL02	1566	1612	LT-response
ApCOL03	988	1034	Drought-response
ApCOL03	577	623	Anaerobic induction
ApCOL08	1804	1850	Anaerobic induction
ApCOL09	429	475	Anaerobic induction
ApCOL09	1352	1398	Anaerobic induction
ApCOL06	671	717	Anaerobic induction
ApCOL06	845	891	Anaerobic induction
ApCOL05	569	615	Anaerobic induction
ApCOL05	835	881	Anaerobic induction
ApCOL05	1026	1072	Anaerobic induction
ApCOL05	1400	1446	Anaerobic induction
ApCOL05	1610	1656	Anaerobic induction
ApCOL04	1156	1202	Anaerobic induction
ApCOL04	1416	1462	Anaerobic induction
ApCOL02	260	306	Anaerobic induction
ApCOL02	1170	1216	Anaerobic induction
ApCOL02	1870	1916	Anaerobic induction
ApCOL07	725	771	Anaerobic induction
ApCOL07	1133	1179	Anaerobic induction
ApCOL01	1021	1067	Anaerobic induction
ApCOL01	1226	1272	Anaerobic induction
ApCOL04	1940	1986	MYBHv1 binding site
ApCOL02	1226	1272	MYBHv1 binding site
ApCOL07	150	196	MYBHv1 binding site
ApCOL07	1360	1406	MYBHv1 binding site
ApCOL09	1853	1899	Anoxic specific inducibility
ApCOL05	1808	1854	Anoxic specific inducibility

## Sheet: S4-BP
Table S4. GO annotation of COL genes in A. paniculata.
Type	GO_Name	GO_ID	Genes Of Selected Set In GO term
Biological Process	regulation of response to stimulus	GO:0048583	ApCOL01,ApCOL02,ApCOL03,ApCOL04,ApCOL05
Biological Process	negative regulation of gene expression	GO:0010629	ApCOL02,ApCOL03
Biological Process	negative regulation of metabolic process	GO:0009892	ApCOL02,ApCOL03
Biological Process	negative regulation of macromolecule metabolic process	GO:0010605	ApCOL02,ApCOL03
Biological Process	negative regulation of multicellular organismal process	GO:0051241	ApCOL01,ApCOL02,ApCOL04,ApCOL05
Biological Process	negative regulation of reproductive process	GO:2000242	ApCOL01,ApCOL02,ApCOL04,ApCOL05
Biological Process	rhythmic process	GO:0048511	ApCOL01,ApCOL04,ApCOL05
Biological Process	regulation of photoperiodism, flowering	GO:2000028	ApCOL01,ApCOL02,ApCOL03,ApCOL04,ApCOL05
Biological Process	negative regulation of biological process	GO:0048519	ApCOL01,ApCOL02,ApCOL03,ApCOL04,ApCOL05
Biological Process	negative regulation of developmental process	GO:0051093	ApCOL01,ApCOL02,ApCOL04,ApCOL05
Biological Process	photoperiodism	GO:0009648	ApCOL01,ApCOL02,ApCOL03,ApCOL04,ApCOL05
Biological Process	long-day photoperiodism	GO:0048571	ApCOL01,ApCOL02,ApCOL04,ApCOL05
Biological Process	photoperiodism, flowering	GO:0048573	ApCOL01,ApCOL02,ApCOL03,ApCOL04,ApCOL05
Biological Process	long-day photoperiodism, flowering	GO:0048574	ApCOL01,ApCOL02,ApCOL04,ApCOL05
Biological Process	negative regulation of long-day photoperiodism, flowering	GO:0048579	ApCOL01,ApCOL02,ApCOL04,ApCOL05
Biological Process	negative regulation of post-embryonic development	GO:0048581	ApCOL01,ApCOL02,ApCOL04,ApCOL05
Biological Process	circadian rhythm	GO:0007623	ApCOL01,ApCOL04,ApCOL05
Biological Process	negative regulation of response to stimulus	GO:0048585	ApCOL01,ApCOL02,ApCOL04,ApCOL05
Biological Process	regulation of long-day photoperiodism, flowering	GO:0048586	ApCOL01,ApCOL02,ApCOL04,ApCOL05
Biological Process	vegetative to reproductive phase transition of meristem	GO:0010228	ApCOL01,ApCOL02,ApCOL03,ApCOL04,ApCOL05
Biological Process	cellular process	GO:0009987	ApCOL01,ApCOL02,ApCOL03,ApCOL04,ApCOL05,ApCOL06,ApCOL07,ApCOL08,ApCOL09
Biological Process	reproduction	GO:0000003	ApCOL01,ApCOL02,ApCOL03,ApCOL04,ApCOL05,ApCOL06,ApCOL07
Biological Process	RNA biosynthetic process	GO:0032774	ApCOL01,ApCOL02,ApCOL03,ApCOL04,ApCOL05,ApCOL06,ApCOL07,ApCOL08,ApCOL09
Biological Process	reproductive system development	GO:0061458	ApCOL01,ApCOL02,ApCOL03,ApCOL04,ApCOL05,ApCOL06,ApCOL07
Biological Process	regulation of nucleobase-containing compound metabolic process	GO:0019219	ApCOL01,ApCOL02,ApCOL03,ApCOL04,ApCOL05,ApCOL06,ApCOL07,ApCOL08,ApCOL09
Biological Process	organic substance biosynthetic process	GO:1901576	ApCOL01,ApCOL02,ApCOL03,ApCOL04,ApCOL05,ApCOL06,ApCOL07,ApCOL08,ApCOL09
Biological Process	regulation of metabolic process	GO:0019222	ApCOL01,ApCOL02,ApCOL03,ApCOL04,ApCOL05,ApCOL06,ApCOL07,ApCOL08,ApCOL09
Biological Process	organic substance metabolic process	GO:0071704	ApCOL01,ApCOL02,ApCOL03,ApCOL04,ApCOL05,ApCOL06,ApCOL07,ApCOL08,ApCOL09
Biological Process	regulation of multicellular organismal process	GO:0051239	ApCOL01,ApCOL02,ApCOL04,ApCOL05,ApCOL06,ApCOL07
Biological Process	organic cyclic compound metabolic process	GO:1901360	ApCOL01,ApCOL02,ApCOL03,ApCOL04,ApCOL05,ApCOL06,ApCOL07,ApCOL08,ApCOL09
Biological Process	organic cyclic compound biosynthetic process	GO:1901362	ApCOL01,ApCOL02,ApCOL03,ApCOL04,ApCOL05,ApCOL06,ApCOL07,ApCOL08,ApCOL09
Biological Process	regulation of RNA metabolic process	GO:0051252	ApCOL01,ApCOL02,ApCOL03,ApCOL04,ApCOL05,ApCOL06,ApCOL07,ApCOL08,ApCOL09
Biological Process	regulation of macromolecule biosynthetic process	GO:0010556	ApCOL01,ApCOL02,ApCOL03,ApCOL04,ApCOL05,ApCOL06,ApCOL07,ApCOL08,ApCOL09
Biological Process	post-embryonic development	GO:0009791	ApCOL01,ApCOL02,ApCOL03,ApCOL04,ApCOL05,ApCOL06,ApCOL07
Biological Process	cellular aromatic compound metabolic process	GO:0006725	ApCOL01,ApCOL02,ApCOL03,ApCOL04,ApCOL05,ApCOL06,ApCOL07,ApCOL08,ApCOL09
Biological Process	cellular nitrogen compound metabolic process	GO:0034641	ApCOL01,ApCOL02,ApCOL03,ApCOL04,ApCOL05,ApCOL06,ApCOL07,ApCOL08,ApCOL09
Biological Process	cellular macromolecule biosynthetic process	GO:0034645	ApCOL01,ApCOL02,ApCOL03,ApCOL04,ApCOL05,ApCOL06,ApCOL07,ApCOL08,ApCOL09
Biological Process	regulation of cellular metabolic process	GO:0031323	ApCOL01,ApCOL02,ApCOL03,ApCOL04,ApCOL05,ApCOL06,ApCOL07,ApCOL08,ApCOL09
Biological Process	system development	GO:0048731	ApCOL01,ApCOL02,ApCOL03,ApCOL04,ApCOL05,ApCOL06,ApCOL07
Biological Process	nucleobase-containing compound biosynthetic process	GO:0034654	ApCOL01,ApCOL02,ApCOL03,ApCOL04,ApCOL05,ApCOL06,ApCOL07,ApCOL08,ApCOL09
Biological Process	regulation of cellular biosynthetic process	GO:0031326	ApCOL01,ApCOL02,ApCOL03,ApCOL04,ApCOL05,ApCOL06,ApCOL07,ApCOL08,ApCOL09
Biological Process	regulation of macromolecule metabolic process	GO:0060255	ApCOL01,ApCOL02,ApCOL03,ApCOL04,ApCOL05,ApCOL06,ApCOL07,ApCOL08,ApCOL09
Biological Process	biosynthetic process	GO:0009058	ApCOL01,ApCOL02,ApCOL03,ApCOL04,ApCOL05,ApCOL06,ApCOL07,ApCOL08,ApCOL09
Biological Process	response to radiation	GO:0009314	ApCOL01,ApCOL02,ApCOL03,ApCOL04,ApCOL05
Biological Process	macromolecule biosynthetic process	GO:0009059	ApCOL01,ApCOL02,ApCOL03,ApCOL04,ApCOL05,ApCOL06,ApCOL07,ApCOL08,ApCOL09
Biological Process	regulation of biological process	GO:0050789	ApCOL01,ApCOL02,ApCOL03,ApCOL04,ApCOL05,ApCOL06,ApCOL07,ApCOL08,ApCOL09
Biological Process	regulation of developmental process	GO:0050793	ApCOL01,ApCOL02,ApCOL03,ApCOL04,ApCOL05,ApCOL06,ApCOL07
Biological Process	regulation of cellular process	GO:0050794	ApCOL01,ApCOL02,ApCOL03,ApCOL04,ApCOL05,ApCOL06,ApCOL07,ApCOL08,ApCOL09
Biological Process	multicellular organism development	GO:0007275	ApCOL01,ApCOL02,ApCOL03,ApCOL04,ApCOL05,ApCOL06,ApCOL07
Biological Process	regulation of reproductive process	GO:2000241	ApCOL01,ApCOL02,ApCOL03,ApCOL04,ApCOL05,ApCOL06,ApCOL07
Biological Process	nucleic acid-templated transcription	GO:0097659	ApCOL01,ApCOL02,ApCOL03,ApCOL04,ApCOL05,ApCOL06,ApCOL07,ApCOL08,ApCOL09
Biological Process	regulation of multicellular organismal development	GO:2000026	ApCOL01,ApCOL02,ApCOL04,ApCOL05,ApCOL06,ApCOL07
Biological Process	reproductive process	GO:0022414	ApCOL01,ApCOL02,ApCOL03,ApCOL04,ApCOL05,ApCOL06,ApCOL07
Biological Process	regulation of nucleic acid-templated transcription	GO:1903506	ApCOL01,ApCOL02,ApCOL03,ApCOL04,ApCOL05,ApCOL06,ApCOL07,ApCOL08,ApCOL09
Biological Process	heterocycle metabolic process	GO:0046483	ApCOL01,ApCOL02,ApCOL03,ApCOL04,ApCOL05,ApCOL06,ApCOL07,ApCOL08,ApCOL09
Biological Process	nitrogen compound metabolic process	GO:0006807	ApCOL01,ApCOL02,ApCOL03,ApCOL04,ApCOL05,ApCOL06,ApCOL07,ApCOL08,ApCOL09
Biological Process	response to abiotic stimulus	GO:0009628	ApCOL01,ApCOL02,ApCOL03,ApCOL04,ApCOL05
Biological Process	regulation of biosynthetic process	GO:0009889	ApCOL01,ApCOL02,ApCOL04,ApCOL05,ApCOL06,ApCOL07,ApCOL08,ApCOL09
Biological Process	macromolecule metabolic process	GO:0043170	ApCOL01,ApCOL02,ApCOL03,ApCOL04,ApCOL05,ApCOL06,ApCOL07,ApCOL08,ApCOL09
Biological Process	flower development	GO:0009908	ApCOL03,ApCOL06,ApCOL07
Biological Process	regulation of flower development	GO:0009909	ApCOL06,ApCOL07
Biological Process	developmental process involved in reproduction	GO:0003006	ApCOL01,ApCOL02,ApCOL03,ApCOL04,ApCOL05,ApCOL06,ApCOL07
Biological Process	regulation of shoot system development	GO:0048831	ApCOL06,ApCOL07
Biological Process	nucleic acid metabolic process	GO:0090304	ApCOL01,ApCOL02,ApCOL03,ApCOL04,ApCOL05,ApCOL06,ApCOL07,ApCOL08,ApCOL09
Biological Process	regulation of post-embryonic development	GO:0048580	ApCOL01,ApCOL02,ApCOL04,ApCOL05,ApCOL06,ApCOL07
Biological Process	RNA metabolic process	GO:0016070	ApCOL01,ApCOL02,ApCOL03,ApCOL04,ApCOL05,ApCOL06,ApCOL07,ApCOL08,ApCOL09
Biological Process	reproductive shoot system development	GO:0090567	ApCOL03,ApCOL06,ApCOL07
Biological Process	response to light stimulus	GO:0009416	ApCOL01,ApCOL02,ApCOL03,ApCOL04,ApCOL05
Biological Process	cellular metabolic process	GO:0044237	ApCOL01,ApCOL02,ApCOL03,ApCOL04,ApCOL05,ApCOL06,ApCOL07,ApCOL08,ApCOL09
Biological Process	primary metabolic process	GO:0044238	ApCOL01,ApCOL02,ApCOL03,ApCOL04,ApCOL05,ApCOL06,ApCOL07,ApCOL08,ApCOL09
Biological Process	transcription, DNA-templated	GO:0006351	ApCOL01,ApCOL02,ApCOL03,ApCOL04,ApCOL05,ApCOL06,ApCOL07,ApCOL08,ApCOL09
Biological Process	response to stimulus	GO:0050896	ApCOL01,ApCOL02,ApCOL03,ApCOL04,ApCOL05
Biological Process	heterocycle biosynthetic process	GO:0018130	ApCOL01,ApCOL02,ApCOL03,ApCOL04,ApCOL05,ApCOL06,ApCOL07,ApCOL08,ApCOL09
Biological Process	regulation of transcription, DNA-templated	GO:0006355	ApCOL01,ApCOL02,ApCOL03,ApCOL04,ApCOL05,ApCOL06,ApCOL07,ApCOL08,ApCOL09
Biological Process	biological_process	GO:0008150	ApCOL01,ApCOL02,ApCOL03,ApCOL04,ApCOL05,ApCOL06,ApCOL07,ApCOL08,ApCOL09
Biological Process	anatomical structure development	GO:0048856	ApCOL01,ApCOL02,ApCOL03,ApCOL04,ApCOL05,ApCOL06,ApCOL07
Biological Process	metabolic process	GO:0008152	ApCOL01,ApCOL02,ApCOL03,ApCOL04,ApCOL05,ApCOL06,ApCOL07,ApCOL08,ApCOL09
Biological Process	cellular biosynthetic process	GO:0044249	ApCOL01,ApCOL02,ApCOL03,ApCOL04,ApCOL05,ApCOL06,ApCOL07,ApCOL08,ApCOL09
Biological Process	regulation of primary metabolic process	GO:0080090	ApCOL01,ApCOL02,ApCOL03,ApCOL04,ApCOL05,ApCOL06,ApCOL07,ApCOL08,ApCOL09
Biological Process	reproductive structure development	GO:0048608	ApCOL01,ApCOL02,ApCOL03,ApCOL04,ApCOL05,ApCOL06,ApCOL07
Biological Process	regulation of nitrogen compound metabolic process	GO:0051171	ApCOL01,ApCOL02,ApCOL03,ApCOL04,ApCOL05,ApCOL06,ApCOL07,ApCOL08,ApCOL09
Biological Process	gene expression	GO:0010467	ApCOL01,ApCOL02,ApCOL03,ApCOL04,ApCOL05,ApCOL06,ApCOL07,ApCOL08,ApCOL09
Biological Process	cellular macromolecule metabolic process	GO:0044260	ApCOL01,ApCOL02,ApCOL03,ApCOL04,ApCOL05,ApCOL06,ApCOL07,ApCOL08,ApCOL09
Biological Process	regulation of gene expression	GO:0010468	ApCOL01,ApCOL02,ApCOL03,ApCOL04,ApCOL05,ApCOL06,ApCOL07,ApCOL08,ApCOL09
Biological Process	regulation of RNA biosynthetic process	GO:2001141	ApCOL01,ApCOL02,ApCOL03,ApCOL04,ApCOL05,ApCOL06,ApCOL07,ApCOL08,ApCOL09
Biological Process	aromatic compound biosynthetic process	GO:0019438	ApCOL01,ApCOL02,ApCOL03,ApCOL04,ApCOL05,ApCOL06,ApCOL07,ApCOL08,ApCOL09
Biological Process	regulation of cellular macromolecule biosynthetic process	GO:2000112	ApCOL01,ApCOL02,ApCOL03,ApCOL04,ApCOL05,ApCOL06,ApCOL07,ApCOL08,ApCOL09
Biological Process	biological regulation	GO:0065007	ApCOL01,ApCOL02,ApCOL03,ApCOL04,ApCOL05,ApCOL06,ApCOL07,ApCOL08,ApCOL09
Biological Process	cellular nitrogen compound biosynthetic process	GO:0044271	ApCOL01,ApCOL02,ApCOL03,ApCOL04,ApCOL05,ApCOL06,ApCOL07,ApCOL08,ApCOL09
Biological Process	shoot system development	GO:0048367	ApCOL02,ApCOL03,ApCOL06,ApCOL07
Biological Process	multicellular organismal process	GO:0032501	ApCOL01,ApCOL02,ApCOL03,ApCOL04,ApCOL05,ApCOL06,ApCOL07
Biological Process	developmental process	GO:0032502	ApCOL01,ApCOL02,ApCOL03,ApCOL04,ApCOL05,ApCOL06,ApCOL07
Biological Process	nucleobase-containing compound metabolic process	GO:0006139	ApCOL01,ApCOL02,ApCOL03,ApCOL04,ApCOL05,ApCOL06,ApCOL07,ApCOL08,ApCOL09

## Sheet: S4-MF
Table S4. GO annotation of COL genes in A. paniculata.
Type	GO_Name	GO_ID	Genes Of Selected Set In GO term
Molecular Function	binding	GO:0005488	ApCOL01,ApCOL02,ApCOL04,ApCOL05,ApCOL06,ApCOL07,ApCOL08,ApCOL09
Molecular Function	transcription regulatory region sequence-specific DNA binding	GO:0000976	ApCOL01,ApCOL02,ApCOL04,ApCOL05,ApCOL06,ApCOL07
Molecular Function	zinc ion binding	GO:0008270	ApCOL01,ApCOL02,ApCOL04,ApCOL05,ApCOL06,ApCOL07,ApCOL08,ApCOL09
Molecular Function	organic cyclic compound binding	GO:0097159	ApCOL01,ApCOL02,ApCOL04,ApCOL05,ApCOL06,ApCOL07
Molecular Function	nucleic acid binding	GO:0003676	ApCOL01,ApCOL02,ApCOL04,ApCOL05,ApCOL06,ApCOL07
Molecular Function	sequence-specific DNA binding	GO:0043565	ApCOL01,ApCOL02,ApCOL04,ApCOL05,ApCOL06,ApCOL07
Molecular Function	DNA binding	GO:0003677	ApCOL01,ApCOL02,ApCOL04,ApCOL05,ApCOL06,ApCOL07
Molecular Function	heterocyclic compound binding	GO:1901363	ApCOL01,ApCOL02,ApCOL04,ApCOL05,ApCOL06,ApCOL07
Molecular Function	regulatory region nucleic acid binding	GO:0001067	ApCOL01,ApCOL02,ApCOL04,ApCOL05,ApCOL06,ApCOL07
Molecular Function	double-stranded DNA binding	GO:0003690	ApCOL01,ApCOL02,ApCOL04,ApCOL05,ApCOL06,ApCOL07
Molecular Function	sequence-specific double-stranded DNA binding	GO:1990837	ApCOL01,ApCOL02,ApCOL04,ApCOL05,ApCOL06,ApCOL07
Molecular Function	cation binding	GO:0043169	ApCOL01,ApCOL02,ApCOL04,ApCOL05,ApCOL06,ApCOL07,ApCOL08,ApCOL09
Molecular Function	metal ion binding	GO:0046872	ApCOL01,ApCOL02,ApCOL04,ApCOL05,ApCOL06,ApCOL07,ApCOL08,ApCOL09
Molecular Function	transition metal ion binding	GO:0046914	ApCOL01,ApCOL02,ApCOL04,ApCOL05,ApCOL06,ApCOL07,ApCOL08,ApCOL09
Molecular Function	ion binding	GO:0043167	ApCOL01,ApCOL02,ApCOL04,ApCOL05,ApCOL06,ApCOL07,ApCOL08,ApCOL09
Molecular Function	DNA binding transcription factor activity	GO:0003700	ApCOL01,ApCOL02,ApCOL04,ApCOL05,ApCOL06,ApCOL07,ApCOL08,ApCOL09
Molecular Function	molecular_function	GO:0003674	ApCOL01,ApCOL02,ApCOL04,ApCOL05,ApCOL06,ApCOL07,ApCOL08,ApCOL09
Molecular Function	transcription regulator activity	GO:0140110	ApCOL01,ApCOL02,ApCOL03,ApCOL04,ApCOL05,ApCOL06,ApCOL07,ApCOL08,ApCOL09

## Sheet: S4-CC
Table S4. GO annotation of COL genes in A. paniculata.
Type	GO_Name	GO_ID	Genes Of Selected Set In GO term
Cellular Component	cellular anatomical entity	GO:0110165	ApCOL01,ApCOL02,ApCOL03,ApCOL04,ApCOL05,ApCOL06,ApCOL07,ApCOL08,ApCOL09
Cellular Component	nucleus	GO:0005634	ApCOL01,ApCOL02,ApCOL03,ApCOL04,ApCOL05,ApCOL06,ApCOL07,ApCOL08,ApCOL09
Cellular Component	cellular_component	GO:0005575	ApCOL01,ApCOL02,ApCOL03,ApCOL04,ApCOL05,ApCOL06,ApCOL07,ApCOL08,ApCOL09
Cellular Component	intracellular	GO:0005622	ApCOL01,ApCOL02,ApCOL03,ApCOL04,ApCOL05,ApCOL06,ApCOL07,ApCOL08,ApCOL09
Cellular Component	organelle	GO:0043226	ApCOL01,ApCOL02,ApCOL03,ApCOL04,ApCOL05,ApCOL06,ApCOL07,ApCOL08,ApCOL09
Cellular Component	membrane-bounded organelle	GO:0043227	ApCOL01,ApCOL02,ApCOL03,ApCOL04,ApCOL05,ApCOL06,ApCOL07,ApCOL08,ApCOL09
Cellular Component	intracellular organelle	GO:0043229	ApCOL01,ApCOL02,ApCOL03,ApCOL04,ApCOL05,ApCOL06,ApCOL07,ApCOL08,ApCOL09
Cellular Component	intracellular membrane-bounded organelle	GO:0043231	ApCOL01,ApCOL02,ApCOL03,ApCOL04,ApCOL05,ApCOL06,ApCOL07,ApCOL08,ApCOL09

## Sheet: S5
Table S5. Syntenic analysis between A. paniculata and other plants.
A. paniculata to A. paniculata	Chromosome	Gene ID		Chromosome	Gene ID
	chr1	CXN00019358-RA	==	2	CXN00012269-RA
A. paniculata to A. thaliana	Chromosome	Gene ID		Chromosome	Gene ID
	chr2	CXN00002171-RA	==	3	AT3G02380.1
	chr2	CXN00002171-RA	==	5	AT5G15840.1
	chr13	CXN00005866-RA	==	5	AT5G24930.1
	chr19	CXN00004299-RA	==	1	AT1G68520.1
	chr19	CXN00004299-RA	==	1	AT1G25440.1
A. paniculata to G. max	Chromosome	Gene ID		Chromosome	Gene ID
	chr1	CXN00016323-RA	==	12	KRH26834
	chr1	CXN00016323-RA	==	13	KRH22523
	chr2	CXN00002171-RA	==	13	KRH18308
	chr2	CXN00002171-RA	==	18	KRH01455
	chr2	CXN00002171-RA	==	19	KRG93763
	chr2	CXN00002171-RA	==	8	KRH45169
	chr13	CXN00005866-RA	==	4	KRH61628
	chr13	CXN00005866-RA	==	6	KRH52295
	chr15	CXN00017383-RA	==	13	KRH18980
	chr15	CXN00017383-RA	==	17	KRH02915
	chr19	CXN00004299-RA	==	10	KRH35955
	chr19	CXN00004299-RA	==	20	KRG90815
A. paniculata to S. indicum	Chromosome	Gene ID		Chromosome	Gene ID
	chr1	CXN00019358-RA	==	LG8	SIN_1019767.t
	chr1	CXN00016323-RA	==	LG5	SIN_1019954.t
	chr2	CXN00002171-RA	==	LG15	SIN_1004896.t
	chr2	CXN00002171-RA	==	LG8	SIN_1019889.t
	chr2	CXN00012269-RA	==	LG16	SIN_1003782.t
	chr2	CXN00012269-RA	==	LG8	SIN_1019767.t
	chr2	CXN00007803-RA	==	LG12	SIN_1006875.t
	chr13	CXN00005866-RA	==	LG1	SIN_1021657.t
	chr13	CXN00005866-RA	==	LG6	SIN_1020629.t
	chr15	CXN00017383-RA	==	LG5	SIN_1011796.t
	chr19	CXN00004299-RA	==	LG1	SIN_1013665.t
	chr19	CXN00004299-RA	==	LG2	SIN_1018340.t
A. paniculata to S. lycopersicum	Chromosome	Gene ID		Chromosome	Gene ID
	chr1	CXN00019358-RA	==	12	Solyc12g006240.2.1
	chr2	CXN00002171-RA	==	2	Solyc02g089493.1.1
	chr2	CXN00012269-RA	==	7	Solyc07g045180.3.1
	chr2	CXN00007803-RA	==	12	Solyc12g006240.2.1
	chr13	CXN00005866-RA	==	8	Solyc08g006530.3.1
	chr15	CXN00017383-RA	==	7	Solyc07g006630.3.1
	chr19	CXN00004299-RA	==	3	Solyc03g119540.3.1
	chr19	CXN00004299-RA	==	4	Solyc04g007210.3.1
A. paniculata to V. vinifera	Chromosome	Gene ID		Chromosome	Gene ID
	chr2	CXN00002171-RA	==	14	Vitvi14g01296_t001
	chr2	CXN00007803-RA	==	10	Vitvi10g00219_t001
	chr19	CXN00004299-RA	==	1	Vitvi01g00288_t001
	chr19	CXN00004299-RA	==	17	Vitvi17g00328_t001
A. paniculata to O. sativa	Chromosome	Gene ID		Chromosome	Gene ID
A. paniculata to Z. mays	Chromosome	Gene ID		Chromosome	Gene ID

## Sheet: S6
Table S6. The primer sequences used in qRT-PCR.
No.	Primer name	Forward Primer (5'to3')	Reverse Primer (5'to3')
1	UBC	GACTATCCTTTCAAGCCTCC	GGGTCCGTCAGCAAAGAAC
2	ApCOL01	CAAGCACAATCCAGCCTCTC	TCGAATTTGCGCGTCTTCTT
3	ApCOL02	GAGTTTCGAGGTCGCTTACG	CCCGGTGGCATCAAATTAGG
4	ApCOL03	AGGGTTCTGAGGTACAGGGA	ATTCCAGGTTCAGCCACCAT
5	ApCOL04	AGCAGTGCCGGAGATTATCA	CGCGAAGCATACCGTACTTT
6	ApCOL05	CATTCGCATGCAGAACAGGA	TGATCACTGGTTCCCGACTC
7	ApCOL06	GGCGGATGTATCCAACTCCT	TGGCGAACCTACCCTTGATT
8	ApCOL07	CACAACCTTTCCTCGTCGTC	TCCTGTTCTTCCGCTTCTCT
9	ApCOL08	GGGTGCAGAGGACAAAGAGA	CTGTGCTGTGATGTGCAACT
10	ApCOL09	CCGGAGGAGAAAGATGACCA	GCATCGAAACCCTTCTCACC

## Sheet: S7
Table S7. Expression profiles of ApCOL genes in response to salt and hormonal treaments.
Gene ID	Name	CK	6-BA-5-5	6-BA-10-5	6-BA-5-10	6-BA-10-10	SA-5-5	SA-10-5	SA-5-10	SA-10-10	NAA-5-5	NAA-10-5	NAA-5-10	NAA-10-10	NaCl-50-5	NaCl-100-5	NaCl-50-10	NaCl-100-10
CXN00019358-RA	ApCOL01	1.00185	up	up	up	up	up	up	up	up	up	up	up	up	up	up	up	up
CXN00016323-RA	ApCOL02	1.00081	down	down	up	up	down	down	down	up	down	down	down	down	up	up	down	down
CXN00002171-RA	ApCOL03	1.00034	down	down	up	up	down	down	up	up	down	down	up	up	up	up	down	down
CXN00012269-RA	ApCOL04	1.00032	up	up	up	up	up	up	up	up	up	up	up	down	down	up	up	up
CXN00007803-RA	ApCOL05	1.00245	up	up	up	up	up	up	up	up	up	up	up	up	up	up	up	up
CXN00005866-RA	ApCOL06	1.00174	up	up	up	up	down	down	down	up	down	down	up	up	down	down	down	down
CXN00017383-RA	ApCOL07	1.00017	down	down	up	up	down	down	down	down	down	down	up	up	up	up	down	down
CXN00004299-RA	ApCOL08	1.00005	up	up	up	up	up	up	up	up	up	down	up	up	up	up	up	up
CXN00005183-RA	ApCOL09	1.00061	down	down	up	up	up	up	up	up	up	up	up	up	down	up	up	up
